# Supplementary material for: Revitalising Riboflavin: Unveiling Its Timeless Significance in Human Physiology and Health
Source: Foods. 2024 Jul 17;13(14):2255. doi: 10.3390/foods13142255 (PMC11276209; doi:10.3390/foods13142255)
Supplement: Supplementary file 1 [file foods-13-02255-s001.zip]

Archive with 1 entries (1 files):
- foods-3090759-supplementary.pdf
